# Supplementary material for: Tissue-specific expression of p73 and p63 isoforms in human tissues
Source: Cell Death Dis. 2021 Jul 27;12(8):745. doi: 10.1038/s41419-021-04017-8 (PMC8316356; doi:10.1038/s41419-021-04017-8)
Supplement: Supplementary file 1 — Table S1 [file 41419_2021_4017_MOESM1_ESM.xlsx]

## Sheet: Sheet1
		TP63						TP73
Tissue	n	Gene	E10-EX	%				Gene	E10-EX	%
		TPM	Reads	α	β	γ	δ	TPM	Reads	α	β	γ+ε	δ	ζ
Skin (Suprapubic)	387	138.412	88201	79	19.3	0.5	1.2	8.52901	6054	73.6	20.7	5.2	0.3	0.2
Skin (Leg)	473	116.6	99042	77.9	20.8	0.4	0.9	8.76156	8258	75.2	20.2	4	0.4	0.1
Esophageal Mucosa	407	76.7267	60286	78.8	18.7	1	1.5	6.18235	4085	85	11.4	3.4	0.2	0
Vagina	115	72.867	13200	81.5	16.5	0.5	1.5	6.34029	1033	79.1	15.5	5	0.2	0.2
Prostate	152	21.1208	3668	86.1	10.9	1.5	1.4	6.11356	1201	78.8	17.4	3.6	0.1	0.1
Ectocervix	6	42.1757	365	82	16.1	2	0	3.38668	27	86.7	13.3	0	0	0
Endocervix	5	4.27616	28	97.2	2.8	0	0	3.03722	16	84.2	9.1	6.8	0	0
Minor Salivary Gland	97	25.0273	5509	79.2	14.2	5.5	1.1	4.8044	846	76	19	3.6	0.8	0.7
Mammary Gland	290	10.5595	5765	93.2	5.1	1	0.7	1.89211	994	66.3	27.4	4	1	1.3
Testis	259	2.66484	1318	94.6	0.6	4.2	0.5	2.18222	422	90.1	1.5	7.8	0	0.6
Cerebellum	173	0.141382	43	80.9	4.1	15	0	13.5722	2553	79.9	11.4	8.4	0.2	0
Fallopian Tube	7	0.611929	4	87.1	12.9	0	0	13.4243	106	93.5	3.7	2.8	0	0
Skeletal Muscle	564	18.0339	43054	14.5	0	85.4	0	0.242413	49	47.7	36.2	16.2	0	0
Bladder	11	34.9945	650	85.8	13.5	0.3	0.3	0.719155	9	80.8	19.2	0	0	0
Lung	427	1.05449	687	85.3	11.4	2.5	0.8	2.48817	1183	71.6	21.5	6.4	0.4	0.2
Tibial Nerve	414	2.10557	1145	93.6	2.3	3.2	0.9	0.565985	12	33.5	38.9	27.6	0	0
Spleen	162	0.204386	45	86.1	8.7	3.5	1.7	1.69319	337	72.1	19.8	7.8	0	0.3
Pituitary Gland	183	0.643955	166	92.3	6.9	0.8	0	0.945765	162	77.2	16.3	6.4	0	0
Thyroid Gland	446	0.499706	327	83.8	7	7.8	1.3	0.879607	213	70.6	21.9	7.4	0	0
Tibial Artery	441	0.870654	683	78.8	6.7	13.9	0.5	0.236786	38	69.7	25.1	2.4	0	2.7
Spinal Cord (C-1)	91	0.319277	52	89.4	3.4	4.8	2.4	1.28412	66	50.8	29.6	18	1.5	0
Hypothalamus	121	0.241906	62	87.8	0	9.6	2.6	1.33366	298	58.9	21.4	14.4	2.2	3
Hippocampus	123	0.186108	52	79.3	4.9	15.8	0	1.3739	329	61.4	23	14.8	0.8	0
Caudate	160	0.193455	67	87.1	1.4	5.8	5.7	0.990195	290	59.7	25.4	14.2	0.8	0
Amygdala	100	0.150272	20	89.5	0	10.5	0	0.908734	215	51.4	29.9	17.8	0.9	0
Nucleus Accumbens	147	0.113695	38	70.7	7.3	22	0	0.670236	187	62	24.5	13	0.4	0
Frontal Cortex	158	0.156067	56	95.2	2.7	2.1	0	0.419693	88	37.6	32.8	28.2	1.5	0
Subcutaneous Adipose	442	0.622457	525	85.5	9.1	4.6	0.9	0.205245	32	63	31	6	0	0
Terminal Ileum	137	0.306444	78	81.5	9.2	9.3	0	0.484298	50	70.8	24.2	5	0	0
Uterus	111	0.362977	55	92.8	3.8	3.4	0	0.416001	9	72.4	27.6	0	0	0
Ovary	133	0.192533	43	87.3	7.4	5.4	0	0.568186	16	57.4	38.5	4	0	0
Transverse Colon	274	0.193227	135	91.1	4.4	4.5	0	0.292472	84	76.2	17.5	6.4	0	0
Stomach	262	0.157037	108	80.1	15.1	4	0.8	0.264297	48	68.7	19.9	9	0	2.5
Pancreas	248	0.0641092	50	79.8	14.2	6	0	0.272922	105	88.1	8.9	2.6	0.5	0
Liver	175	0.0991603	35	80.9	9.1	10	0	0.230403	46	82.7	15.4	2	0	0
Whole Blood	407	0.083282	88	67.2	8.5	24.3	0	0.219068	157	46.2	45.1	8	0.7	0
