# Supplementary material for: Tissue-specific expression of p73 and p63 isoforms in human tissues
Source: Cell Death Dis. 2021 Jul 27;12(8):745. doi: 10.1038/s41419-021-04017-8 (PMC8316356; doi:10.1038/s41419-021-04017-8)
Supplement: Supplementary file 2 — Table S2 [file 41419_2021_4017_MOESM2_ESM.xlsx]

## Sheet: Sheet1
		TP63
Tissue	n	Gene	EX-E9	%
		TPM	Reads	E8	E8s
Skin (Suprapubic)	387	138.412	90394	73.6	26.4
Skin (Leg)	473	116.6	104144	76.8	23.2
Esophageal Mucosa	407	76.7267	65808	70.2	29.8
Vagina	115	72.867	13656	66.5	33.5
Prostate	152	21.1208	3949	63.4	36.6
Ectocervix	6	42.1757	344	65.9	34.1
Endocervix	5	4.27616	28	82.7	17.3
Minor Salivary Gland	97	25.0273	6109	70.3	29.7
Mammary Gland	290	10.5595	6189	65.4	34.6
Testis	259	2.66484	1464	70.2	29.8
Cerebellum	173	0.141382	53	56.3	43.7
Fallopian Tube	7	0.611929	3	67.4	32.6
Skeletal Muscle	564	18.0339	49802	69.7	30.3
Bladder	11	34.9945	726	62.5	37.5
Lung	427	1.05449	768	73.4	26.6
Tibial Nerve	414	2.10557	1215	74.9	25.1
Spleen	162	0.204386	45	65.6	34.4
Pituitary Gland	183	0.643955	230	70.4	29.6
Thyroid Gland	446	0.499706	375	73.9	26.1
Tibial Artery	441	0.870654	793	73.4	26.6
Spinal Cord (C-1)	91	0.319277	61	75.2	24.8
Hypothalamus	121	0.241906	77	63.6	36.4
Hippocampus	123	0.186108	58	49	51
Caudate	160	0.193455	86	58.7	41.3
Amygdala	100	0.150272	33	62	38
Nucleus Accumbens	147	0.113695	52	68.8	31.2
Frontal Cortex	158	0.156067	79	67.9	32.1
Subcutaneous Adipose	442	0.622457	568	77.5	22.5
Terminal Ileum	137	0.306444	97	74.9	25.1
Uterus	111	0.362977	62	63.3	36.7
Ovary	133	0.192533	38	77.9	22.1
Transverse Colon	274	0.193227	121	70	30
Stomach	262	0.157037	118	77.4	22.6
Pancreas	248	0.0641092	59	77	23
Liver	175	0.0991603	42	82.8	17.2
Whole Blood	407	0.083282	87	72.6	27.4
