# Supplementary material for: Tissue-specific expression of p73 and p63 isoforms in human tissues
Source: Cell Death Dis. 2021 Jul 27;12(8):745. doi: 10.1038/s41419-021-04017-8 (PMC8316356; doi:10.1038/s41419-021-04017-8)
Supplement: Supplementary file 3 — Table S3 [file 41419_2021_4017_MOESM3_ESM.xlsx]

## Sheet: Sheet1
		TP63						TP73
Tissue	n	Mean	Mean	Mean	Sum	Mean	Percent	Mean	Mean	Mean	Sum	Mean	Percent
		TPM	E3 Norm Counts	E3' Norm Counts	E3+E3'	E4 Norm Counts	(E3+E3/E4)*100	TPM	E3 Norm Counts	E3' Norm Counts	E3+E3'	E4 Norm Counts	(E3+E3/E4)*100
Skin (Suprapubic)	387	138.412	0.509898	12.9519	13.4618	30.9715	43.4653	8.52901	0.0828031	0.22734	0.310143	2.43683	12.7273
Skin (Leg)	473	116.6	0.5676	11.8619	12.4295	28.5073	43.6011	8.76156	0.0469497	0.248239	0.295188	2.6216	11.2598
Esophageal Mucosa	407	76.7267	0.0322883	9.22195	9.25423	23.2702	39.7687	6.18235	0.159791	0.0233423	0.183133	1.71416	10.6835
Vagina	115	72.867	0.0861314	7.48394	7.57008	18.5072	40.9035	6.34029	0.0848583	0.0112433	0.0961015	1.70542	5.63508
Prostate	152	21.1208	0.0467784	1.53195	1.57873	3.62469	43.5549	6.11356	0.145668	0.0383387	0.184007	1.20897	15.2201
Ectocervix	6	42.1757	0.178298	4.50321	4.68151	11.6324	40.2453	3.38668	0.0784822	0.00879125	0.0872735	0.974817	8.9528
Endocervix	5	4.27616	0.169489	0.36543	0.534919	1.10895	48.2365	3.03722	0.330751	0.121768	0.452519	0.616258	73.4301
Minor Salivary Gland	97	25.0273	0.402916	3.59112	3.99403	9.73467	41.029	4.8044	0.121624	0.10587	0.227494	1.69539	13.4184
Mammary Gland	290	10.5595	0.0522594	1.15681	1.20907	2.85202	42.3935	1.89211	0.0639593	0.0908884	0.154848	0.526693	29.4
Cerebellum	173	0.141382	0.0187858	0.00404996	0.0228357	0.027226	83.8748	13.5722	1.692	0.036	1.728	2.568	67.2897
Fallopian Tube	7	0.611929	0.030003	0.0309675	0.0609704	0.136122	44.7911	13.4243	1.98237	0.548692	2.53106	3.07946	82.1917
Skeletal Muscle	564	18.0339	8.06533	0.0119565	8.07729	11.2839	71.5827	0.242413	0.00248442	0.00338998	0.0058744	0.0133459	44.0164
Bladder	11	34.9945	0.0284987	4.59242	4.62092	13.0348	35.4507	0.719155	0.0105884	0.0179104	0.0284988	0.153855	18.5232
Lung	427	1.05449	0.065271	0.0609496	0.126221	0.227602	55.4567	2.48817	0.356511	0.119242	0.475753	0.715935	66.4519
Tibial Nerve	414	2.10557	0.269126	0.00995393	0.27908	0.383061	72.8552	0.565985	0.00799541	0.00105051	0.00904591	0.00962285	94.0045
Spleen	162	0.204386	0.0193661	0.0031382	0.0225043	0.0377817	59.564	1.69319	0.252489	0.00529613	0.257785	0.386929	66.6233
Pituitary Gland	183	0.643955	0.0798936	0.0246704	0.104564	0.160999	64.9468	0.945765	0.099718	0.0145972	0.114315	0.168845	67.7042
Thyroid Gland	446	0.499706	0.0614032	0.0122242	0.0736274	0.108872	67.6275	0.879607	0.12921	0.00832117	0.137531	0.150418	91.4325
Tibial Artery	441	0.870654	0.129849	0.0229938	0.152843	0.219483	69.6376	0.236786	0.00297707	0.00155404	0.00453111	0.0132244	34.2632
Spinal Cord (C-1)	91	0.319277	0.0471753	0.00888104	0.0560564	0.0870483	64.3968	1.28412	0.0439201	0.00931318	0.0532333	0.0651969	81.65
Hypothalamus	121	0.241906	0.0558424	0.00443784	0.0602803	0.0863995	69.7692	1.33366	0.0849282	0.0789363	0.163865	0.251906	65.0499
Hippocampus	123	0.186108	0.0330781	0.00197729	0.0350554	0.060262	58.1717	1.3739	0.0894522	0.0674364	0.156889	0.259015	60.5711
Caudate	160	0.193455	0.0455911	0.000462601	0.0460537	0.0688401	66.8995	0.990195	0.110052	0.0616999	0.171752	0.219085	78.3952
Amygdala	100	0.150272	0.0295216	0.00233844	0.0318601	0.0532835	59.7934	0.908734	0.0544243	0.0351942	0.0896186	0.136766	65.5271
Nucleus Accumbens	147	0.113695	0.0161109	0.00284605	0.018957	0.0361344	52.4624	0.670236	0.0553006	0.0323226	0.0876232	0.112217	78.084
Frontal Cortex	158	0.156067	0.0284498	0.00708955	0.0355394	0.0512609	69.3304	0.419693	0.006	0.00269574	0.00869574	0.014	62.1124
Subcutaneous Adipose	442	0.622457	0.0645127	0.0325952	0.0971079	0.158189	61.3872	0.205245	0.00400875	0.00269574	0.00670449	0.0137285	48.8362
Terminal Ileum	137	0.306444	0.0491059	0.00207573	0.0511817	0.0722772	70.8131	0.484298	0.064228	0.00277678	0.0670047	0.0964361	69.481
Uterus	111	0.362977	0.0439726	0.00661654	0.0505892	0.0779964	64.8609	0.416001	0.0153098	0.00030414	0.015614	0.0177496	87.9682
Ovary	133	0.192533	0.0247328	0.00424449	0.0289773	0.045115	64.2298	0.568186	0.0209275	0.000734185	0.0216616	0.0257081	84.2601
Transverse Colon	274	0.193227	0.0360436	0.00309746	0.0391411	0.0585069	66.8999	0.292472	0.0411328	0.00170512	0.0428379	0.0584757	73.2576
Stomach	262	0.157037	0.0204385	0.00851811	0.0289566	0.0421944	68.6266	0.264297	0.0254523	0.00192296	0.0273752	0.0453608	60.3501
Pancreas	248	0.0641092	0.00435366	0.00883286	0.0131865	0.025531	51.649	0.272922	0.0746254	0.00384636	0.0784718	0.0931607	84.2327
Liver	175	0.0991603	0.016635	0.00482075	0.0214557	0.0261789	81.9579	0.230403	0.0374664	0.00168697	0.0391533	0.0473358	82.7141
Whole Blood	407	0.083282	0.0088983	0.00254734	0.0114456	0.0203265	56.309	0.219068	0.0442367	0.00177636	0.046013	0.0701889	65.556
