# Supplementary material for: Tissue-specific expression of p73 and p63 isoforms in human tissues
Source: Cell Death Dis. 2021 Jul 27;12(8):745. doi: 10.1038/s41419-021-04017-8 (PMC8316356; doi:10.1038/s41419-021-04017-8)
Supplement: Supplementary file 4 — Table S4 [file 41419_2021_4017_MOESM4_ESM.xlsx]

## Sheet: Sheet1
		TP63
Tissue	n	Gene	EX-E4	%
		TPM	Reads	TA	∆N
Skin (Suprapubic)	387	138.4	51389	2	98
Skin (Leg)	473	116.6	59324	3	97
Esophageal Mucosa	407	76.7	39845	0	100
Vagina	115	72.9	9127	1	99
Prostate	152	21.1	2307	2	98
Ectocervix	6	42.2	232	2	98
Endocervix	5	4.3	19	20	80
Minor Salivary Gland	97	25	3771	6	94
Mammary Gland	290	10.6	3655	3	97
Testis	259	2.7	560	96	4
Cerebellum	173	0.14	27	59	41
Fallopian Tube	7	0.61	2	65	35
Skeletal Muscle	564	18	29796	100	0
Bladder	11	35	474	0	100
