# Supplementary material for: Tissue-specific expression of p73 and p63 isoforms in human tissues
Source: Cell Death Dis. 2021 Jul 27;12(8):745. doi: 10.1038/s41419-021-04017-8 (PMC8316356; doi:10.1038/s41419-021-04017-8)
Supplement: Supplementary file 5 — Table S5 [file 41419_2021_4017_MOESM5_ESM.xlsx]

## Sheet: Sheet1
		TP63			TP73
		Mean	Mean	Ratio %	Mean	Mean	Ratio %
Tissue	n	EX-E4 Junc.	E5-E10 Junc.	EX-E4 / E5-E10 *100	EX-E4 Junc.	E5-E10 Junc.	EX-E4 / E5-E10 *100
Skin (Suprapubic)	387	1.70944	2.3649	72.2836	0.031	0.252	13
Skin (Leg)	473	1.59856	2.19203	72.926	0.03	0.26	12
Esophageal Mucosa	407	1.25183	1.61124	77.6935	0.015	0.161	9
Vagina	115	1.03594	1.26168	82.1077	0.008	0.161	5
Prostate	152	0.199944	0.27491	72.7307	0.015	0.127	12
Ectocervix	6	0.602901	0.780992	77.1968	0.007	0.092	8
Endocervix	5	0.0630991	0.0783739	80.5103	0.031	0.052	60
Minor Salivary Gland	97	0.515322	0.644317	79.9795	0.021	0.145	14
Mammary Gland	290	0.156671	0.21212	73.8597	0.014	0.049	29
Cerebellum	173	0.00191168	0.00279956	68.2849	0.131	0.204	64
Fallopian Tube	7	0.00396351	0.0100287	39.5218	0.173	0.234	74
Skeletal Muscle	564	0.646803	0.823209	78.5708	0.001	0.001	55
Bladder	11	0.698532	0.852145	81.9733	0.007	0.014	45
